# Supplementary material for: Meso-Macroporous Hydroxyapatite Powders Synthesized in Polyvinyl Alcohol or Polyvinylpyrrolidone Media
Source: Nanomaterials (Basel). 2024 Aug 12;14(16):1338. doi: 10.3390/nano14161338 (PMC11357263; doi:10.3390/nano14161338)
Supplement: Supplementary file 1 [file nanomaterials-14-01338-s001.zip]

Archive with 1 entries (1 files):
- nanomaterials-3116745-supplementary.pdf
